# Supplementary material for: Early Alterations of RNA Binding Protein (RBP) Homeostasis and ER Stress-Mediated Autophagy Contributes to Progressive Retinal Degeneration in the rd10 Mouse Model of Retinitis Pigmentosa (RP)
Source: Cells. 2023 Apr 6;12(7):1094. doi: 10.3390/cells12071094 (PMC10092976; doi:10.3390/cells12071094)
Supplement: Supplementary file 1 [file cells-12-01094-s001.zip]

Archive with 1 entries (1 files):
- cells-2147176-supplementary.pdf
